# Supplementary material for: Relative Pigment Composition and Remote Sensing Reflectance of Caribbean Shallow-Water Corals
Source: PLoS One. 2015 Nov 30;10(11):e0143709. doi: 10.1371/journal.pone.0143709 (PMC4664284; doi:10.1371/journal.pone.0143709)
Supplement: S1 Table — (XLSX) [file pone.0143709.s001.xlsx]

## Sheet: Sheet1
Pigment Name	A cervicornis	C natans	O annularis	P astreoides	P furcata	P strigosa	S siderea
19-hexanoloxyfucoxanthin			42.9
9-cis-neochrome			14.3	33.3	85.7	83.3	57.1
9-cis-neoxanthin		25				33.3
B,B-carotene	57.1	25	85.7	66.7	71.4		57.1
B,e-carotene			14.3
Chl a	100	100	100	100	100	100	100
Chl a allomer	100	50	14.3		42.9	33.3	14.3
Chl a epimer	71.4		28.6	16.7	28.6		28.6
Chl b			71.4	66.7			71.4
Chl c2	100	100	100	100	100	100	100
Diadinochrome I	100	75	100	100	100	100	100
Diadinochrome II	71.4	25	100	100	100	66.7	28.6
Diadinoxanthin	100	75	57.1	50	28.6	16.7	42.9
Diatoxanthin				50	85.7		28.6
Dinoxanthin	100	100	42.9	16.7	14.3
Fucoxanthin	14.3		57.1	16.7	14.3	33.3	71.4
Gyro-de	42.9
Lutein	14.3
MgDVP	57.1		14.3			16.7
Monovynil Chl C3	42.9					16.7
Neochrome	28.6	100	28.6	83.3	42.9	100	100
P-457	100	100	100	100	100	100	100
P-468				33.3		33.3
Peridinin	100	100	100	100	100	100	100
Siphonaxanthin		25	14.3	33.3	28.6	66.7
Violaxanthin			14.3	50	28.6
Zeaxanthin	14.3	25	14.3	50			42.9
